# Supplementary material for: Downstream Processing of Itraconazole:HPMCAS Amorphous Solid Dispersion: From Hot-Melt Extrudate to Tablet Using a Quality by Design Approach
Source: Pharmaceutics. 2022 Jul 7;14(7):1429. doi: 10.3390/pharmaceutics14071429 (PMC9323274; doi:10.3390/pharmaceutics14071429)
Supplement: Supplementary file 1 [file pharmaceutics-14-01429-s001.zip]

Archive with 1 entries (1 files):
- pharmaceutics-1773654-supplementary.pdf
